# Supplementary material for: PI3Kα inhibition blocks osteochondroprogenitor specification and the hyper-inflammatory response to prevent heterotopic ossification
Source: eLife. 2025 Jun 17;12:RP91779. doi: 10.7554/eLife.91779 (PMC12173460; doi:10.7554/eLife.91779)
Supplement: Figure 4—source data 1. [file elife-91779-fig4-data1.zip]

Archive with 3 entries (2 files):
- Figure 4D source data 1/
- Figure 4D source data 1/Figure 4D raw data 2.tif
- Figure 4D source data 1/Figure 4D raw data.tif
